# Supplementary material for: Edc3 Function in Yeast and Mammals Is Modulated by Interaction with NAD-Related Compounds
Source: G3 (Bethesda). 2014 Feb 5;4(4):613–22. doi: 10.1534/g3.114.010470 (PMC4059234; doi:10.1534/g3.114.010470)
Supplement: Supporting Information [file supp_g3.114.010470_TableS1.xlsx]

## Sheet: Sheet1
	oligos
oRP		sequence
1671	hEdc3 D443V (+)	CCAGTACTCAGCATAGTCCCTCCTGTGCATGAA
1672	hEdc3 D443V (-)	TTCATGCACAGGAGGGACTATGCTGAGTACTGG
1536	yEdc3 S351L +	CAGATTCCAACAGATTGGGTGCGAAAGCTCTGG
1537	yEdc3 S351L (-)	CCAGAGCTTTCGCACCCAATCTGTTGGAATCTG
1538	yEdc3 K354F +	CAACAGATCTGGTGCGTTTGCTCTGGCGTTGGGTAG
1539	yEdc3 K354F (-)	CTACCCAACGCCAGAGCAAACGCACCAGATCTGTTG
1540	yEdc3 D466V +	CTAAAGTGTGGTCTTTGGTTATTCCAAATGGGTTTG
1541	yEdc3 D466V (-)	CAAACCCATTTGGAATAACCAAAGACCACACTTTAG
1439	RPS28B	CATCATTGAGTATTTCTACGCATTTG	Harigaya et al., 2010
1456	YRA1	TTAGCAGGCTTTTCTCTCTTTGGTT	Harigaya et al., 2011
100	7S	GTCTAGCCGCGAGGAAGG	Caponigro et al., 1993
	plasmids
pRP
1574	yEdc3-mCherry		Buchan et al., 2007
2410	yEdc3-mCherry-S351L
2411	yEdc3-mCherry-K354F
2412	yEdc3-mCherry-D466V
1440	HIS-yEdc3		Decker et al., 2007
2415	hEdc3 250C		Ling et al., 2008
2415	hEdc3 250C D443V
2413	Flag-RFP-hEdc3		Larance et al., 2010
2414	Flag-RFP-hEdc3 D443V
	strains
yRP
2002	Dedc3		Decker et al., 2007
2331	Dedc3:Dhh1-GFP		Decker et al., 2007
2189	Dedc3:Dcp2-GFP		Decker et al., 2007
